# Supplementary material for: Ethanol Induces Secretion of Proinflammatory Extracellular Vesicles That Inhibit Adult Hippocampal Neurogenesis Through G9a/GLP-Epigenetic Signaling
Source: Front Immunol. 2022 May 13;13:866073. doi: 10.3389/fimmu.2022.866073 (PMC9136051; doi:10.3389/fimmu.2022.866073)
Supplement: Supplementary Figure 1 — EtOH-EVs blunt IL-4 and UNC and BIX Inhibit G9a/GLP activity. (A) OBSCs were treated with either pn-EVs, or EtOH-EVs for 96 hours. pn-EVs caused an 82% increase in IL-4 gene expression (one-way ANOVA, F2,6 = 7.98, p < 0.0001). *p < 0.05, **p < 0.01, ****p < 0.0001, Sidak’s post-test. (B) OBSCs were treated with EtOH-EVs for 96 hours +/- UNC (1µM) or BIX (500nM). H3K9me2 was measured in slices by IHC. A main effect of treatment was found (One-way ANOVA, F2,12 = 22.9, p<0.0001) with UNC and BIX reducing H3K9me2 levels by 49% and 47% respectively, ***p < 0.001 ****p < 0.0001, Sidak’s post-test. [file DataSheet_1.zip › Zou et al_Additional Data_all data points_R2.xlsx]

## Sheet: Figure 1
	Figure 1B: Iba1+ microglia			Fig 1D: DCX pixels/mm2 x 10^4			Figure 1F: Ki67 in microglial-depleted brain
	Control	PLX		Control	PLX		Control		PLX
	319.829	18.6106		87.1132	48.1111		0.137636		0.135125
	256.295	11.7669		68.1175	51.7773		0.114625		0.118125
	261.1	6.63942		70.0134	32.4105		0.134		0.097625
	295.548	10.0858		64.2957	44.3112		0.177778		0.111625
	312.459	8.4626		50.6378	60.107		0.1128		0.084714
	350.879	20.1613		66.0536	58.3914		0.162889		0.087222
	Figure 1H: DCX+ pixels/mm2				Figure 1I: DCX area
	Control	PLX			Con	AAV	CNO1	CNO5	AAV+CNO1	AAV+CNO5
	22.333	11.314			228.463	125.032	243.905	138.097	46.6264	22.6042
	25.186	8.202			157.815	141.082	92.9417	146.007	73.3185	21.2131
	16.438	7.67			69.0029	45.8905	105.383	39.6451	26.07	21.9087
	29.23	21.9			73.3498	41.704	114.855	121.031	4.12823	59.3192
	42.275	11.943			28.0345	31.7662		113.932	59.1807	3.07631
	32.376				43.3358	257.54		82.3667		0.682137
					145.799	140.052		116.128		23.527
					123.202	66.0185		278.712		3.85124
					52.9356	4.81405				0.509722
					53.8796	71.5088				5.1161
					111.308	95.232				0.367582
					112.875	112.848				54.5153
					50.4719	60.1986				66.7868
					86.0142	119.266				19.9625
					86.1556	124.95				42.7809
					149.295
					212.462
					111.717
					53.2146
					50.6698

## Sheet: Figure 2
		Fig 2C: DCX pixel area
		Control	PLX	Control+pn-EVs	PLX+pn-EVs	Control+PLX-EVs	PLX+PLX-EVs
		25.577	8.295	12.446	23.258	13.098	5.436
		5.608	3.849	24.239	21.231	6.062	7.891
		5.172	2.28	7.71	19.429	6.608	10.485
		18.477	3.472	18.259	20.412	4.11	7.634
		15.074	8.905	24.525	12.708		3.496
		12.604	1.12	12.959	16.205		14.928
		12.123		18.823	13.425		5.945
		11.722		28.455
		14.554		20.255
		9.114		27.864
		7.626

## Sheet: Figure 3
		Figure 3A: NTA analysis of EV size distributions								Figure 3D: Gene Expression of TNFa and IL-1b
		Size / nm	Control			EtOH				TNFα	Control	EtOH-EVs
		5	0	0	0	0	0	0			100.449	262.305
		15	0	106300000	0	0	0	138700000			100.353	598.17
		25	103800000	106300000	331200000	221200000	107500000	0			100.962	211.531
		35	0	318900000	662400000	331900000	537700000	416200000				558.018
		45	726800000	1169000000	772800000	1217000000	1183000000	693700000
		55	1869000000	3401000000	2650000000	1881000000	4301000000	3191000000		IL-1B	Control	EtOH-EVs
		65	4880000000	6590000000	6072000000	8075000000	7205000000	4717000000			100.377	517.053
		75	4049000000	8184000000	8611000000	10620000000	6775000000	6659000000			100.038	735.547
		85	5918000000	7546000000	9274000000	8739000000	7957000000	6520000000			100.348
		95	5399000000	4570000000	8059000000	7743000000	5377000000	5549000000
		105	2803000000	4783000000	7507000000	5642000000	3333000000	4578000000
		115	2907000000	3507000000	6182000000	5752000000	3011000000	3468000000
		125	1661000000	3082000000	4747000000	2655000000	2796000000	1526000000
		135	1869000000	1701000000	3202000000	3872000000	2366000000	1110000000
		145	1765000000	2232000000	2318000000	2212000000	1398000000	2081000000
		155	1350000000	1488000000	1877000000	2434000000	1290000000	1942000000
		165	1142000000	425100000	1435000000	2434000000	1505000000	971100000
		175	415300000	637700000	883200000	1438000000	1183000000	416200000
		185	207700000	531400000	552000000	884900000	322600000	0
		195	311500000	637700000	552000000	442500000	752700000	277500000
		205	103800000	318900000	552000000	442500000	215100000	277500000
		215	207700000	212600000	441600000	663700000	215100000	277500000
		225	311500000	0	441600000	663700000	215100000	277500000
		235	103800000	318900000	441600000	110600000	107500000	277500000
		245	311500000	318900000	110400000	0	430100000	138700000
		255	0	212600000	110400000	0	215100000	0
		265	103800000	212600000	0	0	215100000	138700000
		275	103800000	0	110400000	221200000	107500000	0
		285	0	106300000	110400000	0	107500000	0
		295	207700000	0	110400000	0	0	0
		305	0	0	0	110600000	0	138700000
		315	0	0	110400000	0	0	0
		325	207700000	106300000	110400000	110600000	0	0
		335	0	0	0	110600000	0	0
		345	0	0	0	0	0	138700000
		355	0	0	0	0	107500000	0
		365	0	0	110400000	0	0	0
		375	0	0	0	0	107500000	0
		385	103800000	0	0	0	0	0
		395	0	0	0	0	0	0
		405	0	0	0	0	0	0
		415	0	0	0	0	0	0
		425	0	0	0	0	0	0
		435	0	0	0	0	0	0
		445	0	0	0	0	0	0
		455	0	0	0	0	0	0
		465	0	0	0	0	0	0
		475	0	0	0	0	0	0
		485	0	0	0	0	0	0
		495	0	0	0	0	0	0
		505	0	0	0	0	0	0
		515	0	0	0	0	0	0
		525	0	0	0	0	0	0
		535	0	0	0	0	0	0
		545	0	0	0	0	0	0
		555	0	0	0	0	0	0
		565	0	0	0	0	0	0
		575	0	0	0	0	0	0
		585	0	0	0	0	0	0
		595	0	0	0	0	0	0
		605	0	0	0	0	0	0
		615	0	0	0	0	0	0
		625	0	0	0	0	0	0
		635	0	0	0	0	0	0
		645	0	0	0	0	0	0
		655	0	0	0	0	0	0
		665	0	0	0	0	0	0
		675	0	0	0	0	0	0
		685	0	0	0	0	0	0
		695	0	0	0	0	0	0
		705	0	0	0	0	0	0
		715	0	0	0	0	0	0
		725	0	0	0	0	0	0
		735	0	0	0	0	0	0
		745	0	0	0	0	0	0
		755	0	0	0	0	0	0
		765	0	0	0	0	0	0
		775	0	0	0	0	0	0
		785	0	0	0	0	0	0
		795	0	0	0	0	0	0
		805	0	0	0	0	0	0
		815	0	0	0	0	0	0
		825	0	0	0	0	0	0
		835	0	0	0	0	0	0
		845	0	0	0	0	0	0
		855	0	0	0	0	0	0
		865	0	0	0	0	0	0
		875	0	0	0	0	0	0
		885	0	0	0	0	0	0
		895	0	0	0	0	0	0
		905	0	0	0	0	0	0
		915	0	0	0	0	0	0
		925	0	0	0	0	0	0
		935	0	0	0	0	0	0
		945	0	0	0	0	0	0
		955	0	0	0	0	0	0
		965	0	0	0	0	0	0
		975	0	0	0	0	0	0
		985	0	0	0	0	0	0
		995	0	0	0	0	0	0
		1005	0	0	0	0	0	0

## Sheet: Figure 4
		Figure 4B: DCX pixel area (% Control)
		Control	EtOH	pn-EVs	EtOH-EVs	pn-EVs	EtOH-EVs	Prot K
		109.931	77.5408	117.512	80.3515	113.651	79.2661	63.7064
		106.295	73.0792	170.687	46.7183	114.972	75.7431	51.7798
		131.976	17.7209	258.03	45.2311	97.4312	95.0826	34.2018
		82.6457	73.7222	183.672	48.6861	105.468	155.927	38.9725
		69.1525	44.6865	252.671	36.4805		87.8165
		111.508	30.4941	180.33	27.3761		73.0642
		75.7687	62.3903	157.468	43.5963
		130.907	76.6986	75.5963	47.7431
		98.3433	34.2148	133.028	10.2752
		96.0458	38.1688	136.514	89.2844
		107.855	47.0313
		79.5717	53.2471
		82.8903
		118.733
		92.5789
		87.494
		108.668
		104.818
		84.1101
		81.0275
		76.5505
		158.312
		Figure 4D: Ki67 with EtOH and EtOH-EVs
		Control	EtOH	pn-EVs	EtOH-EVs	Prot K EtOH EVs
		0.711	0.277	2.968	1.302	1.008
		0.886	0.232	2.145	0.895	0.543
		0.881	0.522	1.924	0.579	0.77
		0.896	0.173	1.516	0.589	0.182
		0.67	0.071		0.71	0.795
		0.783	0.193		0.421	0.648
		1.5			1.39	0.85
		0.695
		1.249

## Sheet: Figure 5
			Figure 5A: G9a mRNA in Slice
			Control	PLX
			100.666	211.889
			100.927	156.714
			104.066	192.842
			102.749	295.58
			100.01	348.291
			101.505	303.947
			Figure 5B: G9a mRNA in EVs
			pn-EVs	EtOH-EVs
			76.313	275.108
			100	437.717
			Figure 5C: G9a mRNA in OBSC
			Control	Ethanol	pn-EVs	EtOH-EVs
			100.06	328.346	100.988	181.19
			100.42	395.171	165.299	313.901
			101.387	328.346	172.849	219.725
			100.42	403.474	34.8895	194.838
			103.756	154.266	113.737	130.65
			100.01
			Figure 5D: H3K9me2 IHC
			Control	EtOH
			120.948	167.91
			133.816	165.494
			137.884	214.613
			161.373	170.168
			185.156	229.365
			125.947	181.983
			Figure 5E-F: G9a and H3K9me2 Western Blots
			G9a			H3K9me2
			pn-EVs	EtOH-EVs		pn-EVs	EtOH-EVs
			99.98	157.811		74.9089	135.604
			100.02	232.341		125.091	162.34
			113.35	181.659		69.196	155.159
			86.6505	195.434		130.804	343.586

## Sheet: Figure 6
			Figure 6A: Effect of G9a inhibitors on EtOH inhibition of neurogenesis
			Control	BIX	UNC	EtOH	EtOH+UNC	EtOH+BIX
			17.102	41.525	33.785	13.609	34.411	19.75
			32.383	18.942	40.564	6.295	39.044	22.029
			43.684	21.003	44.953	19.678	21.215	32.753
			43.718	29.688	25.407	1.469	24.313	35.617
			34.566	26.24	13.688	6.203	11.372	35.409
			32.857	37.403	34.209	9.568	20.814
						13.553
						10.673
						4.442
						6.57
						7.792
						9.21
						4.568
			Figure 6B: G9a inhibitors on EtOH-EVs neurogenesis
			pn-EVs	EtOH-EVs	EtOH-EVs+UNC	EtOH-EVs+BIX
			22.528	2.876	16.217	28.513
			33.204	12.257	20.7	48.348
			36.068	24.677	34.733	40.569
			41.132	20.1	17.89	16.442
			31.269	9.797	27.641	34.353
			23.098	24.429	33.66

## Sheet: Supplemental Figure 1
		Supp Figure 1A: IL-4
		Control	pn-EVs	EtOH-EV
		102.678	141.889	74.0694
		103.307	156.566	89.7081
		103.868	246.494	43.8593
		Supp Figure 1B: H3K9me2 IHC (%area)
		EtOH-EV	EtOH-EV + UNC	EtOH-EV+BIX
		33.851	14.638	13.985
		26.739	13.526	14.682
		30.857	13.864	13.78
		17.693	13.596	15.592
		27.358	14.436
			13.127
